# Supplementary material for: Deciphering the Impact of a Bacterial Infection on Meiotic Recombination in Arabidopsis with Fluorescence Tagged Lines
Source: Genes (Basel). 2020 Jul 21;11(7):832. doi: 10.3390/genes11070832 (PMC7397157; doi:10.3390/genes11070832)
Supplement: Supplementary file 1 [file genes-11-00832-s001.zip]

Archive with 1 entries (1 files):
- genes-818980-supplementary-final.docx
